# Supplementary material for: The Human Thyroid-Derived CI-huThyrEC Cell Line Expresses the Thyrotropin (TSH) Receptor and Thyroglobulin but Lacks Other Essential Characteristics of Thyroid Follicular Cells
Source: Biomolecules. 2025 Mar 5;15(3):375. doi: 10.3390/biom15030375 (PMC11940677; doi:10.3390/biom15030375)
Supplement: Supplementary file 1 [file biomolecules-15-00375-s001.zip]

Archive with 1 entries (1 files):
- biomolecules-3362785-supplementary.pdf
